# Supplementary material for: TRIM24 Expression as an Independent Biomarker for Prognosis and Tumor Recurrence in HNSCC
Source: J Pers Med. 2022 Jun 17;12(6):991. doi: 10.3390/jpm12060991 (PMC9225579; doi:10.3390/jpm12060991)
Supplement: Supplementary file 1 [file jpm-12-00991-s001.zip]

Archive with 1 entries (1 files):
- jpm-1732989-supplementary.pdf
